# Supplementary material for: ﻿Porroglossum hildeae sp. nov. (Orchidaceae), a new species from the threatened cloud forests of northwestern Ecuador
Source: PhytoKeys. 2025 Sep 24;263:151–64. doi: 10.3897/phytokeys.263.159826 (PMC12489494; doi:10.3897/phytokeys.263.159826)
Supplement: XML Treatment for Porroglossum hildeae [file phytokeys.263.159826-treatment1.xml]

<!DOCTYPE tp:taxon-treatment
  PUBLIC "-//TaxonX//DTD Taxonomic Treatment Publishing DTD v0 20100105//EN" "tax-treatment-NSO.dtd">
<tp:taxon-treatment xmlns:tp="http://www.plazi.org/taxpub"><tp:treatment-meta><kwd-group><label>Taxon classification</label><kwd>
              <named-content content-type="kingdom">Plantae</named-content>
            </kwd><kwd>
              <named-content content-type="order">Asparagales</named-content>
            </kwd><kwd>
              <named-content content-type="family">Orchidaceae</named-content>
            </kwd></kwd-group><mixed-citation publication-type="journal"><person-group><name><surname>Monteros</surname><given-names>Marco F.</given-names></name><name><surname>Restrepo</surname><given-names>Eugenio</given-names></name><name><surname>Iturralde</surname><given-names>Gabriel A.</given-names></name><name><surname>Jiménez</surname><given-names>Marco M.</given-names></name><name><surname>Baquero</surname><given-names>Luis E.</given-names></name></person-group><article-title>﻿<italic><tp:taxon-name><tp:taxon-name-part taxon-name-part-type="genus" reg="Porroglossum">Porroglossum</tp:taxon-name-part> <tp:taxon-name-part taxon-name-part-type="species" reg="hildeae">hildeae</tp:taxon-name-part></tp:taxon-name></italic> sp. nov. (<tp:taxon-name><tp:taxon-name-part taxon-name-part-type="family">Orchidaceae</tp:taxon-name-part></tp:taxon-name>), a new species from the threatened cloud forests of northwestern Ecuador</article-title><source>PhytoKeys</source><day>24</day><month>09</month><year>2025</year><volume>263</volume><fpage>151</fpage><lpage>164</lpage><pub-id pub-id-type="doi">10.3897/phytokeys.263.159826</pub-id></mixed-citation></tp:treatment-meta><tp:nomenclature><label>﻿</label><tp:taxon-name><object-id xmlns:xlink="http://www.w3.org/1999/xlink" content-type="arpha" xlink:type="simple">301852B2-0485-50FD-A867-56BBDC304A50</object-id>
            <tp:taxon-name-part taxon-name-part-type="genus" reg="Porroglossum">Porroglossum</tp:taxon-name-part>
            <tp:taxon-name-part taxon-name-part-type="species" reg="hildeae">hildeae</tp:taxon-name-part>
            <object-id xmlns:xlink="http://www.w3.org/1999/xlink" content-type="ipni" xlink:type="simple">urn:lsid:ipni.org:names:77369660-1</object-id>
          </tp:taxon-name><tp:taxon-authority>M.F.Monteros, E.Restrepo &amp; Baquero</tp:taxon-authority><tp:taxon-status xmlns:xlink="http://www.w3.org/1999/xlink" xlink:type="simple">sp. nov.</tp:taxon-status><xref ref-type="fig" rid="F1">Figs 1</xref><xref ref-type="fig" rid="F2">, 2</xref><xref ref-type="fig" rid="F3">, 3</xref></tp:nomenclature><tp:treatment-sec sec-type="Holotype" id="SECID0EZLAC"><title>Holotype.</title><p>Ecuador • Imbabura: Reserva Río Manduriacu, 11 July 2021 (coordinates omitted for conservation reasons; detailed data on the herbarium Type specimen), <italic>Marco F. Monteros, MFM212</italic> (<named-content xmlns:xlink="http://www.w3.org/1999/xlink" content-type="dwc:institutional_code" xlink:title="National Herbarium of Ecuador" xlink:href="http://grbio.org/institution/museo-ecuatoriano-de-ciencias-naturales" xlink:type="simple">QCNE</named-content>!).</p><fig id="F1" position="float" orientation="portrait"><object-id xmlns:xlink="http://www.w3.org/1999/xlink" content-type="doi" xlink:type="simple">10.3897/phytokeys.263.159826.figure1</object-id><object-id xmlns:xlink="http://www.w3.org/1999/xlink" content-type="arpha" xlink:type="simple">EB97B1E8-7747-5EBB-B792-BBB3E2819F01</object-id><label>Figure 1.</label><caption><p>Illustration of <italic><tp:taxon-name><tp:taxon-name-part taxon-name-part-type="genus" reg="Porroglossum">Porroglossum</tp:taxon-name-part> <tp:taxon-name-part taxon-name-part-type="species" reg="hildeae">hildeae</tp:taxon-name-part></tp:taxon-name></italic> M.F.Monteros, E.Restrepo &amp; Baquero, sp. nov. A. Habit; B. Flower, frontal view; C. Dissected flower; D. Ovary, column and partially closed lip; E. Lip ¾ view. Drawn by M.F. Monteros from the plant that served as the type (Monteros 212, <named-content xmlns:xlink="http://www.w3.org/1999/xlink" content-type="dwc:institutional_code" xlink:title="National Herbarium of Ecuador" xlink:href="http://grbio.org/institution/museo-ecuatoriano-de-ciencias-naturales" xlink:type="simple">QCNE</named-content>).</p></caption><graphic xmlns:xlink="http://www.w3.org/1999/xlink" xlink:href="phytokeys-263-151_article-159826__-g001.jpg" position="float" orientation="portrait" xlink:type="simple" id="oo_1423478.jpg"><uri content-type="original_file" xlink:type="simple">https://binary.pensoft.net/fig/1423478</uri></graphic></fig></tp:treatment-sec><tp:treatment-sec sec-type="diagnosis" id="SECID0EBNAC"><title>Diagnosis.</title><p>Most similar to <italic><tp:taxon-name><tp:taxon-name-part taxon-name-part-type="genus" reg="Porroglossum">P.</tp:taxon-name-part> <tp:taxon-name-part taxon-name-part-type="species" reg="josei">josei</tp:taxon-name-part></tp:taxon-name></italic> Luer but distinguished by the longer, narrowly obovate leaves 8.0–9.0 cm long (vs. shorter, elliptical, 4.5 cm long), tail length of the dorsal sepal 6 mm long (vs. 1.5 mm long), longer lateral sepaline tails 19–20 mm long (vs. ca. 14 mm), petals oblong-ovate with one acute angle near the middle of the upper margin (vs. ovate with two acute angles below the middle), obtrullate blade of the lip with an attenuate base (vs. obovate) and apex of the lip acute (vs. obtuse and abruptly acuminate).</p><fig id="F2" position="float" orientation="portrait"><object-id xmlns:xlink="http://www.w3.org/1999/xlink" content-type="doi" xlink:type="simple">10.3897/phytokeys.263.159826.figure2</object-id><object-id xmlns:xlink="http://www.w3.org/1999/xlink" content-type="arpha" xlink:type="simple">9A6951FC-7129-5986-970B-321D729377DD</object-id><label>Figure 2.</label><caption><p>Composite plate of <italic><tp:taxon-name><tp:taxon-name-part taxon-name-part-type="genus" reg="Porroglossum">Porroglossum</tp:taxon-name-part> <tp:taxon-name-part taxon-name-part-type="species" reg="hildeae">hildeae</tp:taxon-name-part></tp:taxon-name></italic> M.F.Monteros, E.Restrepo &amp; Baquero. A. Plant; B. Frontal view of dissected perianth (holotype: flower preserved in alcohol); C. Frontal view of flower (holotype); D. Lateral view of flower; E. Petals (holotype); F. Anther cap, and pollinarium; G1. Lip frontal view (paratype); G2. Lip ¾ view (paratype); G3. Lip lateral view (paratype) H. Ovary and column and column foot. Photographs by M. F. Monteros from holotype (Monteros 212, <named-content xmlns:xlink="http://www.w3.org/1999/xlink" content-type="dwc:institutional_code" xlink:title="National Herbarium of Ecuador" xlink:href="http://grbio.org/institution/museo-ecuatoriano-de-ciencias-naturales" xlink:type="simple">QCNE</named-content>) and paratype (Monteros 312, <named-content xmlns:xlink="http://www.w3.org/1999/xlink" content-type="dwc:institutional_code" xlink:title="National Herbarium of Ecuador" xlink:href="http://grbio.org/institution/museo-ecuatoriano-de-ciencias-naturales" xlink:type="simple">QCNE</named-content>).</p></caption><graphic xmlns:xlink="http://www.w3.org/1999/xlink" xlink:href="phytokeys-263-151_article-159826__-g002.jpg" position="float" orientation="portrait" xlink:type="simple" id="oo_1423479.jpg"><uri content-type="original_file" xlink:type="simple">https://binary.pensoft.net/fig/1423479</uri></graphic></fig></tp:treatment-sec><tp:treatment-sec sec-type="description" id="SECID0ESOAC"><title>Description.</title><p><bold><italic>Plant</italic></bold> epiphytic, caespitose, up to 20.0 cm tall including the inflorescence. <bold><italic>Roots</italic></bold> slender, ca. 1.0 mm in diameter. <bold><italic>Ramicauls</italic></bold> erect, slender, ca. 2.0 cm long, enclosed by 2–3 tubular sheaths. <bold><italic>Leaf</italic></bold> erect, coriaceous, verrucose, long-petiolate, 8.8–9.2 cm including the petiole 3.3–3.7 cm long; the blade 4.6–5.7 × 0.9–1.2 cm, narrowly obovate, the apex obtuse, mucronate; the base narrowed into a slender, conduplicate petiole. <bold><italic>Inflorescence</italic></bold> borne at the apex of the ramicaul, with few-flowered, successive, congested coflorescences, one developing at a time, erect to suberect, with slowly successive flowers, 1 opened at a time, up to 27.0 cm long, including the slender, glabrous pseudopeduncle 17.0–24.5 cm long, with 3–4 internodes, with a few widely spaced thin translucent bracts. <bold><italic>Floral bracts</italic></bold> tubular, imbricating, 7.0–10.0 mm long; pedicel 10.0–11.6 mm long. <bold><italic>Ovary</italic></bold> glabrous, sulcate, minutely foveolate, 4.0 mm long. <bold><italic>Flowers</italic></bold> resupinate with a strong vanilla and clove fragrance in the early evening. <bold><italic>Sepals</italic></bold> bright orange-yellow, hyaline, commonly with red veins. <bold><italic>Dorsal sepal</italic></bold> reniform, 3-veined, 5.0–7.0 × 17.0–20.0 mm when expanded, connate to the lateral sepals for 3 mm to form a gaping cup, the apex acutely reflexed, abruptly contracted into a tail ca. 6.0 mm long. <bold><italic>Lateral sepals</italic></bold> ovate, oblique, 3-veined, 6.0–7.0 × 9.0–10.0 mm, connate 5 mm to form an acute mentum below the column-foot; the apex oblique, acute, contracted into a slender tail, 19.0–20.0 mm long. <bold><italic>Petals</italic></bold> bright yellow with an orange-colored midvein, oblong-ovate, 4 × 2 mm, narrowed to the slightly, clawed, rounded apex, the upper margin with an acute angle near the middle. <bold><italic>Lip</italic></bold> bright orange-yellow, with dark, brown-red that extends from the apex toward the apical third of the callus gradually degrading into very small spots at the base of the callus, the blade shortly pubescent toward the apex, obtrullate, 7.4 × 4.1 mm, sensitive and actively motile, the thickened callus with a shortly elevated keel running longitudinally towards the base; the apex attenuate, acute, with a sulcus running 1.5 mm from the apex to the center of the blade; the base deflexed and hinged to the free apex of the column-foot by a strap-like claw. <bold><italic>Column</italic></bold> greenish-cream, stout, semi-terete, 3 mm long, with tooth-like processes near the stigma, the column-foot slender, curved, 6 mm long. <bold><italic>Pollinia</italic></bold> 2, greenish-yellow, obovate, each with a glandular caudicle, 1 mm long. <bold><italic>Fruits and seeds</italic></bold> not seen.</p><fig id="F3" position="float" orientation="portrait"><object-id xmlns:xlink="http://www.w3.org/1999/xlink" content-type="doi" xlink:type="simple">10.3897/phytokeys.263.159826.figure3</object-id><object-id xmlns:xlink="http://www.w3.org/1999/xlink" content-type="arpha" xlink:type="simple">451964C0-D291-5CCE-A4B9-8A6972A75638</object-id><label>Figure 3.</label><caption><p>Comparison of A. <italic><tp:taxon-name><tp:taxon-name-part taxon-name-part-type="genus" reg="Porroglossum">Porroglossum</tp:taxon-name-part> <tp:taxon-name-part taxon-name-part-type="species" reg="hildeae">hildeae</tp:taxon-name-part></tp:taxon-name></italic> M.F.Monteros, E.Restrepo &amp; Baquero and B. <italic><tp:taxon-name><tp:taxon-name-part taxon-name-part-type="genus" reg="Porroglossum">P.</tp:taxon-name-part> <tp:taxon-name-part taxon-name-part-type="species" reg="josei">josei</tp:taxon-name-part></tp:taxon-name></italic> Luer. A1. Flower frontal view; B1. Flower ¾ view; A2. Flower frontal view; B2. Flower ¾ view. Photos by M.F. Monteros (A1, B1); Ron Parsons (B1, B2).</p></caption><graphic xmlns:xlink="http://www.w3.org/1999/xlink" xlink:href="phytokeys-263-151_article-159826__-g003.jpg" position="float" orientation="portrait" xlink:type="simple" id="oo_1423480.jpg"><uri content-type="original_file" xlink:type="simple">https://binary.pensoft.net/fig/1423480</uri></graphic></fig></tp:treatment-sec><tp:treatment-sec sec-type="Paratype" id="SECID0ETBAE"><title>Paratype.</title><p>Ecuador • Imbabura: Reserva Río Manduriacu, 19 February 2024 (Coordinates omitted for conservation purposes; detailed data in the herbarium specimen), Marco F. Monteros, MFM312 (Paratype: <named-content xmlns:xlink="http://www.w3.org/1999/xlink" content-type="dwc:institutional_code" xlink:title="National Herbarium of Ecuador" xlink:href="http://grbio.org/institution/museo-ecuatoriano-de-ciencias-naturales" xlink:type="simple">QCNE</named-content>!).</p></tp:treatment-sec><tp:treatment-sec sec-type="Eponymy" id="SECID0E4BAE"><title>Eponymy.</title><p>The specific epithet is a noun in the genitive case, honoring Hildegarden Toeppfer de Kohn (1912–2006), a Czech refugee who settled in Ecuador in 1945. A devoted admirer of nature, particularly orchids, she inspired in her children and grandchildren a deep appreciation for the natural world. This legacy ultimately led them to establish the Río Manduriacu Reserve, the site where this species was discovered.</p></tp:treatment-sec><tp:treatment-sec sec-type="phenology" id="SECID0ECCAE"><title>Phenology and flower variations.</title><p>Flowering individuals of <italic><tp:taxon-name><tp:taxon-name-part taxon-name-part-type="genus" reg="Porroglossum">Porroglossum</tp:taxon-name-part> <tp:taxon-name-part taxon-name-part-type="species" reg="hildeae">hildeae</tp:taxon-name-part></tp:taxon-name></italic> have been observed in January, March, and November. During these periods, four plants were recorded in bloom, while six others remained non-flowering. The flowers exhibit variation in size and in the coloration of the veins on the dorsal and lateral sepals, ranging from dark brown, particularly on the adaxial surface of the apical sepal, to complete absence.</p></tp:treatment-sec><tp:treatment-sec sec-type="distribution" id="SECID0ETCAE"><title>Distribution, habitat, and ecology.</title><p><italic><tp:taxon-name><tp:taxon-name-part taxon-name-part-type="genus" reg="Porroglossum">Porroglossum</tp:taxon-name-part> <tp:taxon-name-part taxon-name-part-type="species" reg="hildeae">hildeae</tp:taxon-name-part></tp:taxon-name></italic> is so far restricted to two nearby locations within the Río Manduriacu Reserve in northwestern Ecuador, where it grows as an epiphyte at 1,600 m a.s.l. The habitat of the new species corresponds to a lower montane forest of the western Andes (BSN04), which is a humid ecosystem with high biodiversity located between 1,000 and 2,000 m a.s.l., under conditions of high cloud cover, and annual rainfall exceeding 2,000 mm (Fig. <xref ref-type="fig" rid="F4">4</xref>). It has a high coverage of medium and large trees, with abundant presence of epiphytes, mosses, tree ferns, and lianas (Ministerio de Ambiente de Ecuador 2013). It is a habitat for numerous endemic and threatened species, particularly orchids, birds, and amphibians, and plays a key role in water regulation in the Guayllabamba Basin in northwestern Ecuador (<xref ref-type="bibr" rid="B43">Roy et al. 2018</xref>; <xref ref-type="bibr" rid="B3">Baquero and Galarza-Verkovitch 2019</xref>; <xref ref-type="bibr" rid="B9">Guayasamin et al. 2019</xref>; <xref ref-type="bibr" rid="B7">Brito et al. 2020</xref>; <xref ref-type="bibr" rid="B40">Reyes-Puig et al. 2020</xref>; <xref ref-type="bibr" rid="B36">Monteros et al. 2022</xref>; <xref ref-type="bibr" rid="B37">Monteros et al. 2023</xref>). The newly described taxon grows sympatrically with other <tp:taxon-name><tp:taxon-name-part taxon-name-part-type="subtribe">Pleurothallidinae</tp:taxon-name-part></tp:taxon-name> species such as <italic><tp:taxon-name><tp:taxon-name-part taxon-name-part-type="genus" reg="Lepanthes">Lepanthes</tp:taxon-name-part> <tp:taxon-name-part taxon-name-part-type="species" reg="kuijtii">kuijtii</tp:taxon-name-part></tp:taxon-name></italic> Luer &amp; Hirtz, <italic><tp:taxon-name><tp:taxon-name-part taxon-name-part-type="genus" reg="Lepanthes">L.</tp:taxon-name-part> <tp:taxon-name-part taxon-name-part-type="species" reg="magnifica">magnifica</tp:taxon-name-part></tp:taxon-name></italic> Luer, <italic><tp:taxon-name><tp:taxon-name-part taxon-name-part-type="genus" reg="Lepanthes">L.</tp:taxon-name-part> <tp:taxon-name-part taxon-name-part-type="species" reg="hexapus">hexapus</tp:taxon-name-part></tp:taxon-name></italic> Luer &amp; R. Escobar, <italic><tp:taxon-name><tp:taxon-name-part taxon-name-part-type="genus" reg="Pleurothallis">Pleurothallis</tp:taxon-name-part> <tp:taxon-name-part taxon-name-part-type="species" reg="cauda-phocae">cauda-phocae</tp:taxon-name-part></tp:taxon-name></italic> Luer &amp; Hirtz, <italic><tp:taxon-name><tp:taxon-name-part taxon-name-part-type="genus" reg="Masdevallia">Masdevallia</tp:taxon-name-part> <tp:taxon-name-part taxon-name-part-type="species" reg="nidifica">nidifica</tp:taxon-name-part></tp:taxon-name></italic> Rchb.f., <italic><tp:taxon-name><tp:taxon-name-part taxon-name-part-type="genus" reg="Masdevallia">M.</tp:taxon-name-part> <tp:taxon-name-part taxon-name-part-type="species" reg="purocafeana">purocafeana</tp:taxon-name-part></tp:taxon-name></italic> M.F. Monteros &amp; Baquero, <italic><tp:taxon-name><tp:taxon-name-part taxon-name-part-type="genus" reg="Dracula">Dracula</tp:taxon-name-part> <tp:taxon-name-part taxon-name-part-type="species" reg="erythrocodon">erythrocodon</tp:taxon-name-part></tp:taxon-name></italic> Luer &amp; Dalström, and <italic><tp:taxon-name><tp:taxon-name-part taxon-name-part-type="genus" reg="Scaphosepalum">Scaphosepalum</tp:taxon-name-part> <tp:taxon-name-part taxon-name-part-type="species" reg="dodsoni">dodsoni</tp:taxon-name-part></tp:taxon-name></italic> Luer.</p><fig id="F4" position="float" orientation="portrait"><object-id xmlns:xlink="http://www.w3.org/1999/xlink" content-type="doi" xlink:type="simple">10.3897/phytokeys.263.159826.figure4</object-id><object-id xmlns:xlink="http://www.w3.org/1999/xlink" content-type="arpha" xlink:type="simple">23AD05A5-99B0-5363-B975-BD0E05616735</object-id><label>Figure 4.</label><caption><p>A. <italic><tp:taxon-name><tp:taxon-name-part taxon-name-part-type="genus" reg="Porroglossum">Porroglossum</tp:taxon-name-part> <tp:taxon-name-part taxon-name-part-type="species" reg="hildeae">hildeae</tp:taxon-name-part></tp:taxon-name></italic> M.F.Monteros, E.Restrepo &amp; Baquero growing in situ as an epiphyte on mossy branches in the Río Manduriacu Reserve; B. Cloud forest habitat of <italic><tp:taxon-name><tp:taxon-name-part taxon-name-part-type="genus" reg="Porroglossum">P.</tp:taxon-name-part> <tp:taxon-name-part taxon-name-part-type="species" reg="hildeae">hildeae</tp:taxon-name-part></tp:taxon-name></italic>; C. Aerial view of the Río Manduriacu Reserve and landscape of the Cordillera del Toisán. Photos by M.F. Monteros (A, B); Jaime Culebras (C).</p></caption><graphic xmlns:xlink="http://www.w3.org/1999/xlink" xlink:href="phytokeys-263-151_article-159826__-g004.jpg" position="float" orientation="portrait" xlink:type="simple" id="oo_1423481.jpg"><uri content-type="original_file" xlink:type="simple">https://binary.pensoft.net/fig/1423481</uri></graphic></fig><sec sec-type="﻿Preliminary conservation status" id="SECID0EEIAE"><title>﻿Preliminary conservation status</title><p>The newly described taxon is restricted to a single locality in northwestern Ecuador, with an extremely limited <abbrev xmlns:xlink="http://www.w3.org/1999/xlink" xlink:title="Area of Occupancy" id="ABBRID0EKIAE" xlink:type="simple">AOO</abbrev>, estimated at 4 km<sup>2</sup>, and is subject to intense and ongoing pressures, including deforestation and mining activities (<xref ref-type="bibr" rid="B43">Roy et al. 2018</xref>). The expansion of extractive industries and agricultural frontiers in northwestern Ecuador, combined with degradation of habitat quality, increases the risk of extinction (Fig. <xref ref-type="fig" rid="F5">5</xref>). Given these factors, we recommend that <italic><tp:taxon-name><tp:taxon-name-part taxon-name-part-type="genus" reg="Porroglossum">P.</tp:taxon-name-part> <tp:taxon-name-part taxon-name-part-type="species" reg="hildeae">hildeae</tp:taxon-name-part></tp:taxon-name></italic> be classified as Critically Endangered (<abbrev xmlns:xlink="http://www.w3.org/1999/xlink" xlink:title="Critically Endangered" id="ABBRID0EDJAE" xlink:type="simple">CR</abbrev> B2ab(iii,v)) according to the IUCN Red List Categories and Criteria (<xref ref-type="bibr" rid="B12">IUCN 2022</xref>), due to its restricted distribution, ongoing habitat loss, overexploitation, and potential mining activities in the region.</p><fig id="F5" position="float" orientation="portrait"><object-id xmlns:xlink="http://www.w3.org/1999/xlink" content-type="doi" xlink:type="simple">10.3897/phytokeys.263.159826.figure5</object-id><object-id xmlns:xlink="http://www.w3.org/1999/xlink" content-type="arpha" xlink:type="simple">A3D23518-5EEA-5C1B-B306-A365D0FA0503</object-id><label>Figure 5.</label><caption><p>Distribution Map of <italic><tp:taxon-name><tp:taxon-name-part taxon-name-part-type="genus" reg="Porroglossum">Porroglossum</tp:taxon-name-part> <tp:taxon-name-part taxon-name-part-type="species" reg="hildeae">hildeae</tp:taxon-name-part></tp:taxon-name></italic> M.F.Monteros, E.Restrepo &amp; Baquero A. General view; B. conservation, land use, and Area of Occupancy <abbrev xmlns:xlink="http://www.w3.org/1999/xlink" xlink:title="Area of Occupancy" id="ABBRID0E5JAE" xlink:type="simple">AOO</abbrev> Map created by M. F. Monteros.</p></caption><graphic xmlns:xlink="http://www.w3.org/1999/xlink" xlink:href="phytokeys-263-151_article-159826__-g005.jpg" position="float" orientation="portrait" xlink:type="simple" id="oo_1423482.jpg"><uri content-type="original_file" xlink:type="simple">https://binary.pensoft.net/fig/1423482</uri></graphic></fig></sec><sec sec-type="﻿Taxonomic comments" id="SECID0EHKAE"><title>﻿Taxonomic comments</title><p>A group of species of <italic><tp:taxon-name><tp:taxon-name-part taxon-name-part-type="genus" reg="Porroglossum">Porroglossum</tp:taxon-name-part></tp:taxon-name></italic> are known for having a considerably wider dorsal sepal compared to the lateral sepals, including <italic><tp:taxon-name><tp:taxon-name-part taxon-name-part-type="genus" reg="Porroglossum">P.</tp:taxon-name-part> <tp:taxon-name-part taxon-name-part-type="species" reg="actrix">actrix</tp:taxon-name-part></tp:taxon-name></italic> Luer &amp; R. Escobar, <italic><tp:taxon-name><tp:taxon-name-part taxon-name-part-type="genus" reg="Porroglossum">P.</tp:taxon-name-part> <tp:taxon-name-part taxon-name-part-type="species" reg="amethystinum">amethystinum</tp:taxon-name-part></tp:taxon-name></italic> (Rchb. f.) Garay, <italic><tp:taxon-name><tp:taxon-name-part taxon-name-part-type="genus" reg="Porroglossum">P.</tp:taxon-name-part> <tp:taxon-name-part taxon-name-part-type="species" reg="nutibara">nutibara</tp:taxon-name-part></tp:taxon-name></italic> Luer &amp; R. Escobar, <italic><tp:taxon-name><tp:taxon-name-part taxon-name-part-type="genus" reg="Porroglossum">P.</tp:taxon-name-part> <tp:taxon-name-part taxon-name-part-type="species" reg="aureum">aureum</tp:taxon-name-part></tp:taxon-name></italic> Luer, <italic><tp:taxon-name><tp:taxon-name-part taxon-name-part-type="genus" reg="Porroglossum">P.</tp:taxon-name-part> <tp:taxon-name-part taxon-name-part-type="species" reg="rodrigoi">rodrigoi</tp:taxon-name-part></tp:taxon-name></italic> H.R. Sweet, <italic><tp:taxon-name><tp:taxon-name-part taxon-name-part-type="genus" reg="Porroglossum">P.</tp:taxon-name-part> <tp:taxon-name-part taxon-name-part-type="species" reg="hoeijerii">hoeijerii</tp:taxon-name-part></tp:taxon-name></italic> Luer, <italic><tp:taxon-name><tp:taxon-name-part taxon-name-part-type="genus" reg="Porroglossum">P.</tp:taxon-name-part> <tp:taxon-name-part taxon-name-part-type="species" reg="marniae">marniae</tp:taxon-name-part></tp:taxon-name></italic> Luer, <italic><tp:taxon-name><tp:taxon-name-part taxon-name-part-type="genus" reg="Porroglossum">P.</tp:taxon-name-part> <tp:taxon-name-part taxon-name-part-type="species" reg="raoorum">raoorum</tp:taxon-name-part></tp:taxon-name></italic> Baquero &amp; Iturralde, and <italic><tp:taxon-name><tp:taxon-name-part taxon-name-part-type="genus" reg="Porroglossum">P.</tp:taxon-name-part> <tp:taxon-name-part taxon-name-part-type="species" reg="josei">josei</tp:taxon-name-part></tp:taxon-name></italic>, which was known to have the widest dorsal sepal in the genus (<xref ref-type="bibr" rid="B4">Baquero and Iturralde 2017</xref>) (Fig. <xref ref-type="fig" rid="F3">3</xref>). Nevertheless, with the discovery of <italic><tp:taxon-name><tp:taxon-name-part taxon-name-part-type="genus" reg="Porroglossum">P.</tp:taxon-name-part> <tp:taxon-name-part taxon-name-part-type="species" reg="hildeae">hildeae</tp:taxon-name-part></tp:taxon-name></italic>, another species with an extremely wide dorsal sepal is added to the genus. Although the main differences between both species were outlined in the diagnosis, a few more morphological differences are discussed here: the new species can be distinguished from <italic><tp:taxon-name><tp:taxon-name-part taxon-name-part-type="genus" reg="Porroglossum">P.</tp:taxon-name-part> <tp:taxon-name-part taxon-name-part-type="species" reg="josei">josei</tp:taxon-name-part></tp:taxon-name></italic> by the considerably larger plants (up to 20.0 cm including the inflorescence vs. up to 10 cm), the longer leaves (reaching 9.0 cm in length vs. up to 4.5 cm long), the wider, reniform, 5.0–7.0 × 17.0–20.0 mm dorsal sepal (vs. transversely ovate, 8.0 × 17.0 mm), the longer tails of the dorsal and lateral sepals (6.0 mm and 19.0–20.0 mm long respectively vs. 1.5 mm and 14.0 mm long), the oblong-ovate petals with slightly clawed apex with a single acute angle below the middle (vs. petals with subclavate apex and both margins sharply angled on both sides below the middle), the lip blade obtrullate, attenuate, acute, shortly pubescent towards the apex, (vs. glabrous, widely obovate, broadly obtuse, acuminate) (Figs <xref ref-type="fig" rid="F1">1</xref>, <xref ref-type="fig" rid="F2">2</xref>, <xref ref-type="fig" rid="F3">3</xref>).</p><p><italic><tp:taxon-name><tp:taxon-name-part taxon-name-part-type="genus" reg="Porroglossum">Porroglossum</tp:taxon-name-part> <tp:taxon-name-part taxon-name-part-type="species" reg="hildeae">hildeae</tp:taxon-name-part></tp:taxon-name></italic> is restricted to the southern sector of the Cordillera del Toisán (Guayllabamba River Basin), while the most similar species, <italic><tp:taxon-name><tp:taxon-name-part taxon-name-part-type="genus" reg="Porroglossum">P.</tp:taxon-name-part> <tp:taxon-name-part taxon-name-part-type="species" reg="josei">josei</tp:taxon-name-part></tp:taxon-name></italic>, occurs north of the range in the Mira River Basin. This geographic disjunction suggests allopatric isolation mediated by the Cordillera del Toisán as a biogeographic barrier. Similar patterns have been documented in <italic><tp:taxon-name><tp:taxon-name-part taxon-name-part-type="genus" reg="Pristimantis">Pristimantis</tp:taxon-name-part></tp:taxon-name></italic> frogs (<xref ref-type="bibr" rid="B41">Reyes-Puig et al 2022</xref>; <xref ref-type="bibr" rid="B46">Yánez-Muñoz et al. 2025</xref>) and in the genus <italic><tp:taxon-name><tp:taxon-name-part taxon-name-part-type="genus" reg="Teagueia">Teagueia</tp:taxon-name-part></tp:taxon-name></italic> (<xref ref-type="bibr" rid="B13">Jost 2004</xref>), where watershed isolation and microvicariance drive lineage diversification. These comparisons highlight Andean orogeny and topographic heterogeneity as recurrent drivers of speciation in the Tropical Andes (<xref ref-type="bibr" rid="B41">Reyes-Puig et al 2022</xref>; <xref ref-type="bibr" rid="B13">Jost 2004</xref>; <xref ref-type="bibr" rid="B45">Yánez-Muñoz et al. 2024</xref>; <xref ref-type="bibr" rid="B46">Yánez-Muñoz et al. 2025</xref>). In this context, the potential isolation of <italic><tp:taxon-name><tp:taxon-name-part taxon-name-part-type="genus" reg="Porroglossum">P.</tp:taxon-name-part> <tp:taxon-name-part taxon-name-part-type="species" reg="hildeae">hildeae</tp:taxon-name-part></tp:taxon-name></italic> and <italic><tp:taxon-name><tp:taxon-name-part taxon-name-part-type="genus" reg="Porroglossum">P.</tp:taxon-name-part> <tp:taxon-name-part taxon-name-part-type="species" reg="josei">josei</tp:taxon-name-part></tp:taxon-name></italic> provides additional evidence of these processes, though integrative morphological, genetic, and ecological studies remain necessary to confirm their evolutionary histories and independence.</p></sec></tp:treatment-sec><ref-list><ref id="B43"><mixed-citation xmlns:xlink="http://www.w3.org/1999/xlink" xlink:type="simple"><person-group><name name-style="western"><surname>Roy</surname><given-names>B</given-names></name><name name-style="western"><surname>Zorrilla</surname><given-names>M</given-names></name><name name-style="western"><surname>Endara</surname><given-names>L</given-names></name><name name-style="western"><surname>Thomas</surname><given-names>DC</given-names></name><name name-style="western"><surname>Vandegrift</surname><given-names>R</given-names></name><name name-style="western"><surname>Rubenstein</surname><given-names>JM</given-names></name><name name-style="western"><surname>Policha</surname><given-names>T</given-names></name><name name-style="western"><surname>Ríos-Touma</surname><given-names>B</given-names></name><name name-style="western"><surname>Read</surname><given-names>M</given-names></name></person-group> (<year>2018</year>) New mining concessions could severely decrease biodiversity and ecosystem services in Ecuador. Tropical Conservation Science 11: 1940082918780427. <ext-link xlink:href="10.1177/1940082918780427" ext-link-type="doi" xlink:type="simple">https://doi.org/10.1177/1940082918780427</ext-link></mixed-citation></ref><ref id="B3"><mixed-citation xmlns:xlink="http://www.w3.org/1999/xlink" xlink:type="simple"><person-group><name name-style="western"><surname>Baquero</surname><given-names>LE</given-names></name><name name-style="western"><surname>Galarza-Verkovitch</surname><given-names>D</given-names></name></person-group> (<year>2019</year>) <article-title>Two new species and new records of <italic><tp:taxon-name><tp:taxon-name-part taxon-name-part-type="genus">Platystele</tp:taxon-name-part></tp:taxon-name></italic> (<tp:taxon-name><tp:taxon-name-part taxon-name-part-type="subtribe">Pleurothallidinae</tp:taxon-name-part></tp:taxon-name>: <tp:taxon-name><tp:taxon-name-part taxon-name-part-type="family">Orchidaceae</tp:taxon-name-part></tp:taxon-name>) from Los Cedros Reserve in Ecuador.</article-title><source>Lankesteriana</source><volume>19</volume>(<issue>1</issue>): <fpage>5</fpage>–<lpage>13</lpage>. <ext-link xlink:href="10.15517/lank.v19i1.36900" ext-link-type="doi" xlink:type="simple">https://doi.org/10.15517/lank.v19i1.36900</ext-link></mixed-citation></ref><ref id="B9"><mixed-citation xmlns:xlink="http://www.w3.org/1999/xlink" xlink:type="simple"><person-group><name name-style="western"><surname>Guayasamin</surname><given-names>JM</given-names></name><name name-style="western"><surname>Cisneros-Heredia</surname><given-names>DF</given-names></name><name name-style="western"><surname>Vieira</surname><given-names>J</given-names></name><name name-style="western"><surname>Kohn</surname><given-names>S</given-names></name><name name-style="western"><surname>Gavilanes</surname><given-names>G</given-names></name><name name-style="western"><surname>Lynch</surname><given-names>RL</given-names></name><name name-style="western"><surname>Maynard</surname><given-names>RJ</given-names></name></person-group> (<year>2019</year>) A new glassfrog (<tp:taxon-name><tp:taxon-name-part taxon-name-part-type="family">Centrolenidae</tp:taxon-name-part></tp:taxon-name>) from the Chocó-Andean Río Manduriacu Reserve, Ecuador, endangered by mining. PeerJ 7: e6400. <ext-link xlink:href="10.7717/peerj.6400" ext-link-type="doi" xlink:type="simple">https://doi.org/10.7717/peerj.6400</ext-link></mixed-citation></ref><ref id="B7"><mixed-citation xmlns:xlink="http://www.w3.org/1999/xlink" xlink:type="simple"><person-group><name name-style="western"><surname>Brito</surname><given-names>J</given-names></name><name name-style="western"><surname>Koch</surname><given-names>C</given-names></name><name name-style="western"><surname>Percequillo</surname><given-names>AR</given-names></name><name name-style="western"><surname>Tinoco</surname><given-names>N</given-names></name><name name-style="western"><surname>Weksler</surname><given-names>M</given-names></name><name name-style="western"><surname>Pinto</surname><given-names>CM</given-names></name><name name-style="western"><surname>Pardiñas</surname><given-names>UF</given-names></name></person-group> (<year>2020</year>) A new genus of Oryzomyine rodents (<tp:taxon-name><tp:taxon-name-part taxon-name-part-type="family">Cricetidae</tp:taxon-name-part></tp:taxon-name>, <tp:taxon-name><tp:taxon-name-part taxon-name-part-type="subfamily">Sigmodontinae</tp:taxon-name-part></tp:taxon-name>) with three new species from montane cloud forests, western Andean cordillera of Colombia and Ecuador. PeerJ 8: e10247. <ext-link xlink:href="10.7717/peerj.10247" ext-link-type="doi" xlink:type="simple">https://doi.org/10.7717/peerj.10247</ext-link></mixed-citation></ref><ref id="B40"><mixed-citation xmlns:xlink="http://www.w3.org/1999/xlink" xlink:type="simple"><person-group><name name-style="western"><surname>Reyes-Puig</surname><given-names>C</given-names></name><name name-style="western"><surname>Maynard</surname><given-names>RJ</given-names></name><name name-style="western"><surname>Trageser</surname><given-names>SJ</given-names></name><name name-style="western"><surname>Vieira</surname><given-names>J</given-names></name><name name-style="western"><surname>Hamilton</surname><given-names>PS</given-names></name><name name-style="western"><surname>Lynch</surname><given-names>R</given-names></name><name name-style="western"><surname>Guayasamin</surname><given-names>JM</given-names></name></person-group> (<year>2020</year>) <article-title>A new species of <italic><tp:taxon-name><tp:taxon-name-part taxon-name-part-type="genus">Noblella</tp:taxon-name-part></tp:taxon-name></italic> (<tp:taxon-name><tp:taxon-name-part taxon-name-part-type="class">Amphibia</tp:taxon-name-part></tp:taxon-name>: <tp:taxon-name><tp:taxon-name-part taxon-name-part-type="family">Strabomantidae</tp:taxon-name-part></tp:taxon-name>) from the Río Manduriacu Reserve on the Pacific slopes of the Ecuadorian Andes.</article-title><source>Neotropical Biodiversity</source><volume>6</volume>(<issue>1</issue>): <fpage>162</fpage>–<lpage>171</lpage>. <ext-link xlink:href="10.1177/1940082918780427" ext-link-type="doi" xlink:type="simple">https://doi.org/10.1177/1940082918780427</ext-link></mixed-citation></ref><ref id="B36"><mixed-citation xmlns:xlink="http://www.w3.org/1999/xlink" xlink:type="simple"><person-group><name name-style="western"><surname>Monteros</surname><given-names>MF</given-names></name><name name-style="western"><surname>Mogrovejo</surname><given-names>AL</given-names></name><name name-style="western"><surname>Iturralde</surname><given-names>GA</given-names></name><name name-style="western"><surname>Baquero</surname><given-names>LE</given-names></name></person-group> (<year>2022</year>) <article-title><italic><tp:taxon-name><tp:taxon-name-part taxon-name-part-type="genus">Masdevallia</tp:taxon-name-part> <tp:taxon-name-part taxon-name-part-type="species">purocafeana</tp:taxon-name-part></tp:taxon-name></italic>, a new species of <tp:taxon-name><tp:taxon-name-part taxon-name-part-type="family">Orchidaceae</tp:taxon-name-part></tp:taxon-name> from Cordillera del Toisán, northwestern Ecuador.</article-title><source>Phytotaxa</source><volume>547</volume>(<issue>3</issue>): <fpage>223</fpage>–<lpage>231</lpage>. <ext-link xlink:href="10.11646/phytotaxa.547.3.1" ext-link-type="doi" xlink:type="simple">https://doi.org/10.11646/phytotaxa.547.3.1</ext-link></mixed-citation></ref><ref id="B37"><mixed-citation xmlns:xlink="http://www.w3.org/1999/xlink" xlink:type="simple"><person-group><name name-style="western"><surname>Monteros</surname><given-names>MF</given-names></name><name name-style="western"><surname>Restrepo</surname><given-names>E</given-names></name><name name-style="western"><surname>Iturralde</surname><given-names>G</given-names></name><name name-style="western"><surname>Jiménez</surname><given-names>MM</given-names></name><name name-style="western"><surname>Baquero</surname><given-names>LE</given-names></name></person-group> (<year>2023</year>) <article-title>Contributions to the <italic><tp:taxon-name><tp:taxon-name-part taxon-name-part-type="genus">Lepanthes</tp:taxon-name-part></tp:taxon-name></italic> (<tp:taxon-name><tp:taxon-name-part taxon-name-part-type="family">Orchidaceae</tp:taxon-name-part></tp:taxon-name>) knowledge in Ecuador: A new species from Cordillera del Toisán and new records for the country.</article-title><source>Phytotaxa</source><volume>622</volume>: <fpage>204</fpage>–<lpage>214</lpage>. <ext-link xlink:href="10.11646/phytotaxa.662.3.3" ext-link-type="doi" xlink:type="simple">https://doi.org/10.11646/phytotaxa.662.3.3</ext-link></mixed-citation></ref><ref id="B12"><mixed-citation xmlns:xlink="http://www.w3.org/1999/xlink" xlink:type="simple">IUCN (<year>2022</year>) Guidelines for Using the IUCN Red List Categories and Criteria, version 15.1 Prepared by the Standards and Petitions Committee, 114 pp. <ext-link xlink:href="http://www.iucnredlist.org/documents/RedListGuidelines.pdf" ext-link-type="uri" xlink:type="simple">http://www.iucnredlist.org/documents/RedListGuidelines.pdf</ext-link> [accessed on 16.02.2024]</mixed-citation></ref><ref id="B4"><mixed-citation xmlns:xlink="http://www.w3.org/1999/xlink" xlink:type="simple"><person-group><name name-style="western"><surname>Baquero</surname><given-names>LE</given-names></name><name name-style="western"><surname>Iturralde</surname><given-names>GA</given-names></name></person-group> (<year>2017</year>) <article-title><italic><tp:taxon-name><tp:taxon-name-part taxon-name-part-type="genus">Porroglossum</tp:taxon-name-part> <tp:taxon-name-part taxon-name-part-type="species">raoi</tp:taxon-name-part></tp:taxon-name></italic>, a new species of <tp:taxon-name><tp:taxon-name-part taxon-name-part-type="subtribe">Pleurothallidinae</tp:taxon-name-part></tp:taxon-name> (<tp:taxon-name><tp:taxon-name-part taxon-name-part-type="family">Orchidaceae</tp:taxon-name-part></tp:taxon-name>) from Ecuador.</article-title><source>Lankesteriana</source><volume>17</volume>(<issue>1</issue>): <fpage>49</fpage>–<lpage>53</lpage>. <ext-link xlink:href="10.15517/lank.v17i1.28269" ext-link-type="doi" xlink:type="simple">https://doi.org/10.15517/lank.v17i1.28269</ext-link></mixed-citation></ref><ref id="B41"><mixed-citation xmlns:xlink="http://www.w3.org/1999/xlink" xlink:type="simple"><person-group><name name-style="western"><surname>Reyes-Puig</surname><given-names>JP</given-names></name><name name-style="western"><surname>Reyes-Puig</surname><given-names>C</given-names></name><name name-style="western"><surname>Franco-Mena</surname><given-names>D</given-names></name><name name-style="western"><surname>Jost</surname><given-names>L</given-names></name><name name-style="western"><surname>Yánez-Muñoz</surname><given-names>MH</given-names></name></person-group> (<year>2022</year>) <article-title>Strong differentiation between amphibian communities on two adjacent mountains in the Upper Rio Pastaza watershed of Ecuador, with descriptions of two new species of terrestrial frogs.</article-title><source>ZooKeys</source><volume>1081</volume>: <fpage>35</fpage>–<lpage>87</lpage>. <ext-link xlink:href="10.3897/zookeys.1081.71488" ext-link-type="doi" xlink:type="simple">https://doi.org/10.3897/zookeys.1081.71488</ext-link></mixed-citation></ref><ref id="B46"><mixed-citation xmlns:xlink="http://www.w3.org/1999/xlink" xlink:type="simple"><person-group><name name-style="western"><surname>Yánez-Muñoz</surname><given-names>MH</given-names></name><name name-style="western"><surname>Reyes-Puig</surname><given-names>JP</given-names></name><name name-style="western"><surname>Reyes-Puig</surname><given-names>C</given-names></name><name name-style="western"><surname>Lagla-Chimba</surname><given-names>G</given-names></name><name name-style="western"><surname>Paucar-Veintimilla</surname><given-names>C</given-names></name><name name-style="western"><surname>Urgiles-Merchán</surname><given-names>MA</given-names></name><name name-style="western"><surname>Carrión-Olmedo</surname><given-names>JC</given-names></name></person-group> (<year>2025</year>) High speciation in the cryptic <italic><tp:taxon-name><tp:taxon-name-part taxon-name-part-type="genus">Pristimantis</tp:taxon-name-part> <tp:taxon-name-part taxon-name-part-type="species">celator</tp:taxon-name-part></tp:taxon-name></italic> clade (<tp:taxon-name><tp:taxon-name-part taxon-name-part-type="order">Anura</tp:taxon-name-part></tp:taxon-name>: <tp:taxon-name><tp:taxon-name-part taxon-name-part-type="family">Strabomantidae</tp:taxon-name-part></tp:taxon-name>) of the Mira River Basin, Ecuador-Colombia. PeerJ 13: e18680. <ext-link xlink:href="10.7717/peerj.18680" ext-link-type="doi" xlink:type="simple">https://doi.org/10.7717/peerj.18680</ext-link></mixed-citation></ref><ref id="B13"><mixed-citation xmlns:xlink="http://www.w3.org/1999/xlink" xlink:type="simple"><person-group><name name-style="western"><surname>Jost</surname><given-names>L</given-names></name></person-group> (<year>2004</year>) <article-title>Explosive local radiation of the genus <italic><tp:taxon-name><tp:taxon-name-part taxon-name-part-type="genus">Teagueia</tp:taxon-name-part></tp:taxon-name></italic> (<tp:taxon-name><tp:taxon-name-part taxon-name-part-type="family">Orchidaceae</tp:taxon-name-part></tp:taxon-name>) in the Upper Pastaza Watershed of Ecuador = Radiación explosiva del género <italic><tp:taxon-name><tp:taxon-name-part taxon-name-part-type="genus">Teagueia</tp:taxon-name-part></tp:taxon-name></italic> (<tp:taxon-name><tp:taxon-name-part taxon-name-part-type="family">Orchidaceae</tp:taxon-name-part></tp:taxon-name>) en la Cuenca Alta del Río Pastaza, Ecuador.</article-title><source>Lyonia</source><volume>7</volume>(<issue>1</issue>): <fpage>41</fpage>–<lpage>47</lpage>.</mixed-citation></ref><ref id="B45"><mixed-citation xmlns:xlink="http://www.w3.org/1999/xlink" xlink:type="simple"><person-group><name name-style="western"><surname>Yánez-Muñoz</surname><given-names>MH</given-names></name><name name-style="western"><surname>Jarrín-V</surname><given-names>P</given-names></name><name name-style="western"><surname>Brito</surname><given-names>MJ</given-names></name><name name-style="western"><surname>Román</surname><given-names>RR</given-names></name><name name-style="western"><surname>Astorquiza</surname><given-names>JM</given-names></name><name name-style="western"><surname>Baca</surname><given-names>AE</given-names></name><name name-style="western"><surname>Baker</surname><given-names>PA</given-names></name><name name-style="western"><surname>Bejarano-Muñoz</surname><given-names>P</given-names></name><name name-style="western"><surname>Cuesta</surname><given-names>EY</given-names></name><name name-style="western"><surname>Freire</surname><given-names>E</given-names></name><name name-style="western"><surname>Garzón</surname><given-names>C</given-names></name><name name-style="western"><surname>Gómez-Prederes</surname><given-names>J</given-names></name><name name-style="western"><surname>Klinger</surname><given-names>W</given-names></name><name name-style="western"><surname>Lagos</surname><given-names>LE</given-names></name><etal/></person-group> (<year>2024</year>) The Tropical Andes biodiversity hotspot: A comprehensive dataset for the Mira-Mataje Binational Basins. Scientific Data 11: 782. <ext-link xlink:href="10.1038/s41597-024-03463-1" ext-link-type="doi" xlink:type="simple">https://doi.org/10.1038/s41597-024-03463-1</ext-link></mixed-citation></ref></ref-list></tp:taxon-treatment>
